# Supplementary material for: The Oral Inactivated Porcine Epidemic Diarrhea Virus Presenting in the Intestine Induces Mucosal Immunity in Mice with Alginate–Chitosan Microcapsules
Source: Animals (Basel). 2023 Feb 28;13(5):889. doi: 10.3390/ani13050889 (PMC10000104; doi:10.3390/ani13050889)
Supplement: Supplementary file 1 [file animals-13-00889-s001.zip]

Archive with 1 entries (1 files):
- animals-2104007-supplementary.pdf
